# Supplementary material for: Hallmarks of Cancer Expression in Oral Lichen Planus: A Scoping Review of Systematic Reviews and Meta-Analyses
Source: Int J Mol Sci. 2022 Oct 28;23(21):13099. doi: 10.3390/ijms232113099 (PMC9658487; doi:10.3390/ijms232113099)
Supplement: Supplementary file 1 [file ijms-23-13099-s001.zip]

Archive with 1 entries (1 files):
- ijms-1999997-supplementary.pdf
